# Supplementary material for: Analysis of the Kuznets curve relationship between economic development and ecological environment in Aba Prefecture
Source: PLoS One. 2025 Mar 17;20(3):e0319929. doi: 10.1371/journal.pone.0319929 (PMC11913287; doi:10.1371/journal.pone.0319929)
Supplement: S1 File — (XLS) [file pone.0319929.s001.xls]

## Sheet: Sheet2
Year	Industrial wastewater discharge (million tons)	Industrial fume emissions (million tons)	Industrial solid waste generation (million tons)	Domestic sewage discharge (million tons)	GDP per capita (yuan)
2010	778.38	0.014	22.107	1224.21	14116
2011	1099.07	0.251	47.928	1667.72	17738
2012	1037.83	0.234	45.594	1752.87	21180
2013	1020.7	0.232	45.778	1866.2	24373
2014	933.728	0.937	46.653	1954.99	26875
2015	945.248	1.003	49.36	2104.12	31284
2016	876.728	0.782	53.19	2368.57	33432
2017	609.204	0.669	82.281	2511.27	36864
2018	526.315	0.669	83.211	2632.62	43220
2019	405.422	0.572	100.627	2383.02	46376
2020	124.736	0.638	128.538	3078.24	49668
2021	121.78	0.54	59.263	3321.12	54900
